# Supplementary material for: CTHRC1 Expression Results in Secretion-Mediated, SOX9-Dependent Suppression of Adipogenesis: Implications for the Regulatory Role of Newly Identified CTHRC1+/PDGFR-Alpha+ Stromal Cells of Adipose
Source: Int J Mol Sci. 2025 Feb 20;26(5):1804. doi: 10.3390/ijms26051804 (PMC11898434; doi:10.3390/ijms26051804)
Supplement: Supplementary file 1 [file ijms-26-01804-s001.zip]

Archive with 1 entries (1 files):
- ijms-3457092-supplementary.pdf
